# Supplementary material for: Cost-effective DNA methylation profiling by FML-seq
Source: Life Sci Alliance. 2023 Sep 29;6(12):e202302326. doi: 10.26508/lsa.202302326 (PMC10546043; doi:10.26508/lsa.202302326)
Supplement: Supplementary file 3 [file LSA-2023-02326_Supplemental_Data_1.zip]

Archive with 1 entries (1 files):
- LSA-2023-02326_Supplemental_Data_1.html
