# Supplementary material for: Cost-effective DNA methylation profiling by FML-seq
Source: Life Sci Alliance. 2023 Sep 29;6(12):e202302326. doi: 10.26508/lsa.202302326 (PMC10546043; doi:10.26508/lsa.202302326)
Supplement: Supplementary file 4 [file LSA-2023-02326_Supplemental_Data_2.zip]

Archive with 24 entries (20 files):
- functional_elements/
- functional_elements/element_density_fml.R
- functional_elements/element_density_fml_norm_by_total.R
- functional_elements/element_pmethyl_wgbs.R
- length_test/
- length_test/test_length.R
- length_test/test_length.sh
- method_comparison/
- method_comparison/deseq_2conditions.R
- method_comparison/dmr_2conditions_bs.R
- method_comparison/heatmap_top500.R
- method_comparison/load_60ng.R
- method_comparison/load_epic.R
- method_comparison/load_medip.R
- method_comparison/load_rrbs.R
- method_comparison/load_wgbs.R
- method_comparison/region_dackel.py
- method_comparison/region_medip.py
- method_comparison/venn_dmr_2conditions.R
- method_comparison/fml_by_position.R
- method_comparison/scatterplots_2conditions.R
- subsampling/
- subsampling/subsample_promoter_hit.sh
- subsampling/analyze_subsamples.R
